# Supplementary material for: Cardiometabolic Risk Markers for Aboriginal and Torres Strait Islander Children and Youths: A Systematic Review of Data Quality and Population Prevalence
Source: Int J Environ Res Public Health. 2023 Jun 26;20(13):6228. doi: 10.3390/ijerph20136228 (PMC10341665; doi:10.3390/ijerph20136228)
Supplement: Supplementary file 1 [file ijerph-20-06228-s001.zip]

Archive with 1 entries (1 files):
- ijerph-2413906-supplementary.pdf
